# Supplementary material for: Ecological insights into the cross-domain microbiome interactions in the hematophagous bat Desmodus rotundus
Source: Anim Microbiome. 2026 Feb 19;8:22. doi: 10.1186/s42523-025-00504-x (PMC12922381; doi:10.1186/s42523-025-00504-x)
Supplement: Supplementary file 3 — Supplementary Material 1 [file 42523_2025_504_MOESM3_ESM.xlsx]

## Sheet: Table_S1
	Table S1. Information on each of the bat samples collected in Yopal in the department of Casanare eastern Colombia.
	ID sample	ID bat	Sample type	Date	Sex
	MDS01	MD62	Blood	July 2023	Female
	MDH01		Swab
	MDP01		Feaces
	MDS02	MD63	Blood
	MDH02		Swab
	MDP02		Feaces
	MDS03	MD64	Blood
	MDH03		Swab
	MDP03		Feaces
	MDS04	MD65	Blood
	MDH04		Swab
	MDP04		Feaces
	MDS05	MD66	Blood
	MDH05		Swab
	MDP05		Feaces
	MDS06	MD67	Blood
	MDH06		Swab
	MDP06		Feaces
	MDS07	MD68	Blood		Male
	MDH07		Swab
	MDP07		Feaces
	MDS08	MD69	Blood		Female
	MDH08		Swab
	MDP08		Feaces
	MDS09	MD70	Blood
	MDH09		Swab
	MDP09		Feaces
	MDS10	MD71	Blood	August 2023	Male
	MDH10		Swab
	MDP10		Feaces
	MDS11	MD72	Blood		Female
	MDH11		Swab
	MDP11		Feaces
	MDS12	MD77	Blood
	MDH12		Swab
	MDP12		Feaces
	MDS13	MD80	Blood		Male
	MDH13		Swab
	MDP13		Feaces
	MDS14	MD81	Blood		Female
	MDH14		Swab
	MDP14		Feaces
	MDS15	MD83	Blood		Male
	MDH15		Swab
	MDP15		Feaces
	MDS16	MD84	Blood		Female
	MDH16		Swab
	MDP16		Feaces
	MDS17	MD85	Blood
	MDH17		Swab
	MDP17		Feaces
	MDS18	MD90	Blood		Male
	MDH18		Swab
	MDP18		Feaces
	MDS19	MD93	Blood
	MDH19		Swab
	MDP19		Feaces
	MDS20	MD97	Blood	October 2023
	MDH20		Swab
	MDP20		Feaces
	MDS21	MD100	Blood		Female
	MDH21		Swab
	MDP21		Feaces
	MDS22	MD101	Blood
	MDH22		Swab
	MDP22		Feaces
	MDS23	MD102	Blood		Male
	MDH23		Swab
	MDP23		Feaces
	MDS24	MD107	Blood
	MDH24		Swab
	MDP24		Feaces
	MDS25	MD108	Blood		Female
	MDH25		Swab
	MDP25		Feaces
	MDS26	MD110	Blood
	MDH26		Swab
	MDP26		Feaces
	MDS27	MD111	Blood
	MDH27		Swab
	MDP27		Feaces
