# Supplementary material for: Ecological insights into the cross-domain microbiome interactions in the hematophagous bat Desmodus rotundus
Source: Anim Microbiome. 2026 Feb 19;8:22. doi: 10.1186/s42523-025-00504-x (PMC12922381; doi:10.1186/s42523-025-00504-x)
Supplement: Supplementary file 4 — Supplementary Material 2 [file 42523_2025_504_MOESM4_ESM.xlsx]

## Sheet: Table_S2
	Table S2. Alpha diversity metric analyses in prokaryotic, fungal and eukaryotic parasites communities in blood, faeces and swab samples. Each metric was analysed using non-parametric Kruskal-Wallis test and Dunn-test as post-hoc. Significance code: “*” p < 0.05
	Microbial community	Measure	Sample type	Alpha diversity			Comparison	Sample size	Kruskal-Wallis test statistic	Z test statistic	P-value
	Prokaryotic	Observed taxa	Blood	16.1852	±	4.42056	Blood - Feaces	81	7.8213	-0.724677	0.46865
			Faeces	18.8148	±	8.54417	Blood - Swab			1.97692	0.072076
			Swab	13.4444	±	3.84641	Feaces - Swab			2.7016	0.0207022*
		Shannon diversity index	Blood	1.55474	±	0.287784	Blood - Feaces	81	7.6083	-2.73593	0.0186611*
			Faeces	1.78272	±	0.417236	Blood - Swab			-1.06429	0.287195
			Swab	1.63139	±	0.179711	Feaces - Swab			1.67164	0.141894
		Simpson diversity index	Blood	0.362444	±	0.111988	Blood - Feaces	81	10.14	3.18132	0.0043982*
			Faeces	0.281054	±	0.150013	Blood - Swab			1.71213	0.13031
			Swab	0.295791	±	0.0627133	Feaces - Swab			-1.46919	0.141781
	Fungi	Observed taxa	Blood	9.2963	±	4.24096	Blood - Feaces	81	36.523	4.96953	0.0000010*
			Faeces	3.81481	±	3.12603	Blood - Swab			-0.49347	0.621681
			Swab	9.22222	±	2.75029	Feaces - Swab			-5.463	0.0000001*
		Shannon diversity index	Blood	1.63615	±	0.419348	Blood - Feaces	81	28.422	4.08407	0.0000664*
			Faeces	0.974661	±	0.557598	Blood - Swab			-0.925568	0.35467
			Swab	1.74311	±	0.384539	Feaces - Swab			-5.00964	0.0000016*
		Simpson diversity index	Blood	0.264251	±	0.125296	Blood - Feaces	81	16.788	-3.23079	0.0018517*
			Faeces	0.436997	±	0.249298	Blood - Swab			0.566907	0.570777
			Swab	0.243928	±	0.124635	Feaces - Swab			3.7977	0.0004381*
	Eukaryotic parasite	Observed taxa	Blood	13.4444	±	7.79217	Blood - Feaces	81	21.175	4.10529	0.0001211*
			Faeces	5.14815	±	3.77954	Blood - Swab			0.252232	0.800862
			Swab	12.8519	±	7.27854	Feaces - Swab			-3.85306	0.0001750*
		Shannon diversity index	Blood	0.0955499	±	0.0509761	Blood - Feaces	81	24.437	4.37336	0.0000367*
			Faeces	0.0342489	±	0.0392358	Blood - Swab			0.190901	0.848603
			Swab	0.0961935	±	0.0652518	Feaces - Swab			-4.18246	0.0000433*
		Simpson diversity index	Blood	0.972718	±	0.0156614	Blood - Feaces	81	22.982	-4.25188	0.0000636*
			Faeces	0.989896	±	0.0149881	Blood - Swab			-0.208255	0.83503
			Swab	0.97097	±	0.0247111	Feaces - Swab			4.04362	0.0000789*
