# Supplementary material for: Ecological insights into the cross-domain microbiome interactions in the hematophagous bat Desmodus rotundus
Source: Anim Microbiome. 2026 Feb 19;8:22. doi: 10.1186/s42523-025-00504-x (PMC12922381; doi:10.1186/s42523-025-00504-x)
Supplement: Supplementary file 5 — Supplementary Material 3 [file 42523_2025_504_MOESM5_ESM.xlsx]

## Sheet: Table_S3
	Table S3. Pairwaise beta diversity metric analyses in prokaryotic, fungal and eukaryotic parasites communities across blood, faeces and swab samples. Significance code: “*” p < 0.05
	Microbial community	Comparison	SS	Pseudo-F	R2	P-value
	Prokaryotic	Swab - Feaces	3.50047	16.7614	0.243762	0.0001*
		Swab - Blood	2.04598	11.7193	0.18392	0.0001*
		Feaces - Blood	3.41664	14.8509	0.222149	0.0001*
	Fungi	Swab - Feaces	3.23488	12.0464	0.188089	0.00015*
		Swab - Blood	0.526212	1.87633	0.0348265	0.0781
		Feaces - Blood	2.63539	9.407	0.153191	0.00015*
	Eukaryotic parasite	Swab - Feaces	1.34647	13.1289	0.201583	0.0006*
		Swab - Blood	0.096048	1.2065	0.0226758	0.3109
		Feaces - Blood	1.06303	7.66337	0.128443	0.0012
