# Supplementary material for: Ecological insights into the cross-domain microbiome interactions in the hematophagous bat Desmodus rotundus
Source: Anim Microbiome. 2026 Feb 19;8:22. doi: 10.1186/s42523-025-00504-x (PMC12922381; doi:10.1186/s42523-025-00504-x)
Supplement: Supplementary file 6 — Supplementary Material 4 [file 42523_2025_504_MOESM6_ESM.xlsx]

## Sheet: Table_S4
	Table S4. Analysis of the 15 most abundant bacteria genera according to the sample type and bat genus. Each genus was analysed using non-parametric Kruskal-Wallis test and Dunn-test as post-hoc. Significance code: “*” p < 0.05
	Genus	Comparison	Kruskal-Wallis test statistic	Z test statistic	P-value
	Moraxella	Blood - Feaces	4.05	1	1
		Blood - Swab		-1.74284	0.122042
		Feaces - Swab		-1.74284	0.244083
	Enterococcus	Blood - Feaces	2.0692	-0.580982	0.561253
		Blood - Swab		0.849128	0.593715
		Feaces - Swab		1.43011	0.458057
	Lactococcus	Blood - Feaces	22.396	-4.12038	0.00011347*
		Blood - Swab		-0.0443052	0.964661
		Feaces - Swab		4.07608	0.0000687*
	Gluconobacter	Blood - Feaces	29.402	-4.43221	0.00001399*
		Blood - Swab		0.489071	0.624791
		Feaces - Swab		4.92128	0.00000258*
	Woeseia	Blood - Feaces	7.2356	-2.3351	0.0586145
		Blood - Swab		-0.0111727	0.991086
		Feaces - Swab		2.32393	0.03019403*
	OM43 clade	Blood - Feaces	21.932	3.09731	0.00292932*
		Blood - Swab		4.59075	0.00001325*
		Feaces - Swab		1.49345	0.13532
	Stenotrophomonas	Blood - Feaces	7.1227	2.66352	0.02319837*
		Blood - Swab		1.18581	0.235696
		Feaces - Swab		-1.47771	0.20923
	Synechococcus CC9902	Blood - Feaces	28.795	1.04024	0.29823
		Blood - Swab		-4.03891	0.00008055*
		Feaces - Swab		-5.07914	0.00000114*
	Brevundimonas	Blood - Feaces	3.1315	-0.962842	0.50344
		Blood - Swab		-1.76724	0.231563
		Feaces - Swab		-0.8044	0.421166
	Pseudomonas	Blood - Feaces	16.941	-0.717742	0.472916
		Blood - Swab		3.15106	0.00244015*
		Feaces - Swab		3.86881	0.00032811*
	Salinibacter	Blood - Feaces	8.6254	0.796366	0.425819
		Blood - Swab		2.84633	0.01326801*
		Feaces - Swab		2.04996	0.0605523
	Flavobacterium	Blood - Feaces	8.305	-2.49575	0.01885362*
		Blood - Swab		0	1
		Feaces - Swab		2.49575	0.03770724*
	Chryseolinea	Blood - Feaces	0.39013	-0.54772	1
		Blood - Swab		-0.533854	0.890164
		Feaces - Swab		0.0138663	0.988937
	Streptomyces	Blood - Feaces	4.0038	-0.468	0.639784
		Blood - Swab		1.4508	0.220253
		Feaces - Swab		1.9188	0.165028
	Mycoplasma	Blood - Feaces	2.0801	-1.21706	0.33537
		Blood - Swab		-1.27869	0.603022
		Feaces - Swab		-0.0616235	0.950863
	Agaricomycetes	Blood - Feaces	0.95847	-0.201919	0.83998
		Blood - Swab		-0.930582	1
		Feaces - Swab		-0.728663	0.699311
	Albatrellus	Blood - Feaces	17.86	2.58477	0.01461641*
		Blood - Swab		-1.60322	0.108887
		Feaces - Swab		-4.18799	0.00008443*
	Chroogomphus	Blood - Feaces	19.517	2.24024	0.03761281*
		Blood - Swab		-2.17743	0.02944838*
		Feaces - Swab		-4.41767	0.00002993*
	Collybia	Blood - Feaces	19.599	2.34845	0.02827744*
		Blood - Swab		-2.0758	0.03791255*
		Feaces - Swab		-4.42425	0.00002903*
	Dothideomycetes	Blood - Feaces	4.7241	0.65606	0.511786
		Blood - Swab		2.12255	0.101375
		Feaces - Swab		1.46649	0.213773
	Eurotiomycetes	Blood - Feaces	7.9673	2.7999	0.01533537*
		Blood - Swab		1.70954	0.131027
		Feaces - Swab		-1.09037	0.275552
	Laetiporus	Blood - Feaces	23.822	2.09958	0.03576618*
		Blood - Swab		-2.76599	0.00851244*
		Feaces - Swab		-4.86557	0.00000342*
	Penicillium	Blood - Feaces	0.67628	0.621647	0.801261
		Blood - Swab		0.777058	1
		Feaces - Swab		0.155412	0.876497
	Pezizomycotina	Blood - Feaces	9.9474	-0.0939421	0.925155
		Blood - Swab		2.68322	0.01093753*
		Feaces - Swab		2.77716	0.01645072*
	Rigidoporus	Blood - Feaces	4.5277	2.01954	0.130293
		Blood - Swab		1.59019	0.167688
		Feaces - Swab		-0.429351	0.667668
	Rozellomycota	Blood - Feaces	2.0368	1.38485	0.49829
		Blood - Swab		0.393733	0.693778
		Feaces - Swab		-0.991122	0.482439
	Russula	Blood - Feaces	18.422	2.28922	0.03309989*
		Blood - Swab		-1.99962	0.04554135*
		Feaces - Swab		-4.28884	0.00005388*
	Sordariomycetes	Blood - Feaces	1.7717	0.88705	0.562578
		Blood - Swab		-0.415895	0.677487
		Feaces - Swab		-1.30294	0.577781
	Stigmina	Blood - Feaces	2.084	-1.4084	0.477037
		Blood - Swab		-0.42978	0.667356
		Feaces - Swab		0.978621	0.491651
	Suillus	Blood - Feaces	15.325	2.29655	0.03246702*
		Blood - Swab		-1.59726	0.110207
		Feaces - Swab		-3.89381	0.00029604*
	Acanthamoeba	Blood - Feaces	4.7753	0.179625	0.857447
		Blood - Swab		-1.79625	0.108682
		Feaces - Swab		-1.97588	0.144506
	Alphamonadea ALPH1	Blood - Feaces	1.8836	1.20254	0.687467
		Blood - Swab		1.1741	0.360533
		Feaces - Swab		-0.0284384	0.977313
	Blastocystis	Blood - Feaces	0.12121	0.217626	1
		Blood - Swab		0.344152	1
		Feaces - Swab		0.126526	0.899315
	Chilomastix	Blood - Feaces	2.5353	1.1254	0.390628
		Blood - Swab		-0.412777	0.67977
		Feaces - Swab		-1.53818	0.372015
	Excentroconchidae	Blood - Feaces	3.3482	1.79726	0.216882
		Blood - Swab		1.1962	0.347427
		Feaces - Swab		-0.601061	0.347427
	Gyrodactyloides	Blood - Feaces	8.3857	2.52706	0.03450660*
		Blood - Swab		0.0388778	0.968988
		Feaces - Swab		-2.48818	0.01925972*
	Liosphaeroidea	Blood - Feaces	0.95477	0.649652	0.773876
		Blood - Swab		-0.307268	0.75864
		Feaces - Swab		-0.956919	1
	Nemogullmia	Blood - Feaces	16.651	2.88642	0.00584475*
		Blood - Swab		-1.05465	0.291584
		Feaces - Swab		-3.94108	0.00024335*
	Oligotrichida	Blood - Feaces	1.8445	0.114129	0.909135
		Blood - Swab		-1.11496	0.397303
		Feaces - Swab		-1.22909	0.657118
	Perkinsus	Blood - Feaces	3.4595	1.28965	0.295757
		Blood - Swab		1.80551	0.212983
		Feaces - Swab		0.515861	0.605951
	Salpingoeca	Blood - Feaces	7.4217	1.35641	0.174969
		Blood - Swab		-1.36787	0.257029
		Feaces - Swab		-2.72428	0.01933257*
	Stramenopiles	Blood - Feaces	2.1358	1.2993	0.58152
		Blood - Swab		0.0702326	0.944009
		Feaces - Swab		-1.22907	0.328568
	Taenia	Blood - Feaces	13.137	2.45809	0.02095192*
		Blood - Swab		-1.07764	0.281195
		Feaces - Swab		-3.53573	0.00121997*
	Thelastoma	Blood - Feaces	2.2404	1.36078	0.520755
		Blood - Swab		0.140467	0.888291
		Feaces - Swab		-1.22031	0.333522
	Trachelocercidae	Blood - Feaces	7.5341	2.24289	0.03735550*
		Blood - Swab		-0.248832	0.803491
		Feaces - Swab		-2.49173	0.03813728*
	Coronaviridae	Blood - Feaces	6.8728	2.5962	0.02827828*
		Blood - Swab		1.61335	0.160002
		Feaces - Swab		-0.982847	0.325682
	Circoviridae	Blood - Feaces	13.073	3.11706	0.00273993*
		Blood - Swab		-0.0282513	0.977462
		Feaces - Swab		-3.14531	0.00497725*
	Togaviridae	Blood - Feaces	5.898	1.36384	0.258928
		Blood - Swab		-1.05834	0.289901
		Feaces - Swab		-2.42218	0.04628371*
	Retroviridae	Blood - Feaces	13.137	2.35597	0.02771144*
		Blood - Swab		-1.20731	0.227314
		Feaces - Swab		-3.56328	0.00109875*
	Poxviridae	Blood - Feaces	1.013	0.860663	0.584136
		Blood - Swab		-0.0215166	0.982834
		Feaces - Swab		-0.88218	1
	Astroviridae	Blood - Feaces	6.812	0.792162	0.428266
		Blood - Swab		-1.75761	0.118221
		Feaces - Swab		-2.54977	0.03233811*
	Flaviviridae	Blood - Feaces	3.9232	1.87538	0.18222
		Blood - Swab		0.385759	0.699675
		Feaces - Swab		-1.48962	0.204484
	Papillomaviridae	Blood - Feaces	4.05	-1.74284	0.122042
		Blood - Swab		0	1
		Feaces - Swab		1.74284	0.244083
	Anelloviridae	Blood - Feaces	4.05	1.74284	0.122042
		Blood - Swab		1.74284	0.244083
		Feaces - Swab		0	1
